# Supplementary material for: Tailoring the Hydroxyl Density of Glass Surface for Anionic Ring-Opening Polymerization of Polyamide 6 to Manufacture Thermoplastic Composites
Source: Polymers (Basel). 2022 Sep 3;14(17):3663. doi: 10.3390/polym14173663 (PMC9460734; doi:10.3390/polym14173663)
Supplement: Supplementary file 1 [file polymers-14-03663-s001.zip]

Archive with 1 entries (1 files):
- polymers-1866134-supplementary.pdf
